# Supplementary material for: Acidosis Drives Vasculogenic Mimicry in PDAC CSCs via Na+/H+ Exchanger Isoform 1 (NHE1) and Calcium Entry
Source: Cells. 2026 May 9;15(10):865. doi: 10.3390/cells15100865 (PMC13204406; doi:10.3390/cells15100865)
Supplement: Supplementary file 1 [file cells-15-00865-s001.zip]

Archive with 1 entries (1 files):
- cells-4223560-supplementary.pdf
